# Supplementary material for: A Protocol for Modeling Human Bone Inflammation: Co-Culture of Osteoblasts and Osteoclasts Exposed to Different Inflammatory Microenvironments
Source: Methods Protoc. 2025 Sep 1;8(5):97. doi: 10.3390/mps8050097 (PMC12452566; doi:10.3390/mps8050097)
Supplement: Supplementary file 1 [file mps-08-00097-s001.zip]

Archive with 1 entries (1 files):
- mps-3797192-supplementary.pdf
